# Supplementary material for: Infection with street strain rabies virus induces modulation of the microRNA profile of the mouse brain
Source: Virol J. 2012 Aug 11;9:159. doi: 10.1186/1743-422X-9-159 (PMC3549733; doi:10.1186/1743-422X-9-159)
Supplement: Additional file 2 — Table S1. Significantly enriched GO terms among targets of differentially expressed miRNAs. [file 1743-422X-9-159-S2.xlsx]

## Sheet: RV vs Mock Biological Process
Term	Name	All-Count	Pvalue
GO:0009987	cellular process	1493	2.38432e-30
GO:0008152	metabolic process	1140	1.42469e-17
GO:0044238	primary metabolic process	1021	7.92665e-16
GO:0044237	cellular metabolic process	985	9.03239e-19
GO:0043170	macromolecule metabolic process	863	1.66044e-15
GO:0044260	cellular macromolecule metabolic process	791	1.32283e-17
GO:0006807	nitrogen compound metabolic process	562	4.53022e-12
GO:0034641	cellular nitrogen compound metabolic process	546	1.08924e-11
GO:0019222	regulation of metabolic process	546	3.27286e-16
GO:0009058	biosynthetic process	527	2.11552e-09
GO:0032502	developmental process	526	5.71327e-19
GO:0031323	regulation of cellular metabolic process	522	3.25614e-16
GO:0044249	cellular biosynthetic process	515	9.38102e-10
GO:0006139	nucleobase, nucleoside, nucleotide and nucleic acid metabolic process	511	1.6715e-11
GO:0060255	regulation of macromolecule metabolic process	499	1.01599e-14
GO:0080090	regulation of primary metabolic process	498	5.3019e-15
GO:0007275	multicellular organismal development	489	1.74063e-18
GO:0009889	regulation of biosynthetic process	468	4.17045e-15
GO:0031326	regulation of cellular biosynthetic process	468	2.16698e-15
GO:0010468	regulation of gene expression	459	9.07087e-15
GO:0051171	regulation of nitrogen compound metabolic process	454	1.43598e-15
GO:0010556	regulation of macromolecule biosynthetic process	452	7.33519e-15
GO:0019219	regulation of nucleobase, nucleoside, nucleotide and nucleic acid metabolic process	448	6.20572e-15
GO:0010467	gene expression	440	1.04321e-07
GO:0009059	macromolecule biosynthetic process	434	1.06634e-10
GO:0034645	cellular macromolecule biosynthetic process	433	9.67129e-11
GO:0048856	anatomical structure development	431	5.65302e-18
GO:0019538	protein metabolic process	431	1.03177e-05
GO:0045449	regulation of transcription	429	4.00567e-15
GO:0048731	system development	406	1.66284e-17
GO:0044267	cellular protein metabolic process	361	7.5493e-07
GO:0006350	transcription	344	1.96545e-12
GO:0016043	cellular component organization	340	3.27911e-08
GO:0048513	organ development	328	8.7761e-13
GO:0048869	cellular developmental process	315	5.92419e-11
GO:0030154	cell differentiation	302	1.69516e-10
GO:0048518	positive regulation of biological process	292	5.97692e-11
GO:0048519	negative regulation of biological process	282	5.04388e-15
GO:0051252	regulation of RNA metabolic process	273	1.73116e-07
GO:0048522	positive regulation of cellular process	270	2.53619e-12
GO:0006355	regulation of transcription, DNA-dependent	269	2.01556e-07
GO:0048523	negative regulation of cellular process	255	6.70005e-14
GO:0043412	biopolymer modification	250	4.05151e-08
GO:0006464	protein modification process	239	7.49325e-08
GO:0009653	anatomical structure morphogenesis	226	4.74758e-10
GO:0043687	post-translational protein modification	205	1.19626e-07
GO:0007399	nervous system development	187	3.31278e-11
GO:0009893	positive regulation of metabolic process	163	5.72864e-13
GO:0044248	cellular catabolic process	160	2.00175e-05
GO:0031325	positive regulation of cellular metabolic process	154	2.30372e-12
GO:0010604	positive regulation of macromolecule metabolic process	153	1.12572e-12
GO:0010646	regulation of cell communication	152	2.86656e-06
GO:0009790	embryonic development	149	1.43639e-09
GO:0006357	regulation of transcription from RNA polymerase II promoter	147	9.27285e-12
GO:0009891	positive regulation of biosynthetic process	138	2.44179e-12
GO:0031328	positive regulation of cellular biosynthetic process	138	1.19264e-12
GO:0009966	regulation of signal transduction	136	9.8606e-07
GO:0051173	positive regulation of nitrogen compound metabolic process	135	2.71526e-13
GO:0010557	positive regulation of macromolecule biosynthetic process	132	5.21138e-12
GO:0045935	positive regulation of nucleobase, nucleoside, nucleotide and nucleic acid metabolic process	132	2.65755e-13
GO:0048468	cell development	130	2.65604e-07
GO:0010628	positive regulation of gene expression	127	5.21074e-13
GO:0045941	positive regulation of transcription	124	8.0149e-13
GO:0009892	negative regulation of metabolic process	121	1.98604e-08
GO:0050793	regulation of developmental process	116	9.49714e-06
GO:0010605	negative regulation of macromolecule metabolic process	114	7.40436e-08
GO:0022008	neurogenesis	113	3.04873e-06
GO:0051716	cellular response to stimulus	113	1.60448e-05
GO:0031324	negative regulation of cellular metabolic process	113	2.01743e-08
GO:0048699	generation of neurons	107	1.93116e-06
GO:0051254	positive regulation of RNA metabolic process	106	3.11939e-10
GO:0045893	positive regulation of transcription, DNA-dependent	106	2.02212e-10
GO:0009890	negative regulation of biosynthetic process	106	2.57873e-09
GO:0031327	negative regulation of cellular biosynthetic process	105	3.12319e-09
GO:0010629	negative regulation of gene expression	103	8.65633e-10
GO:0010558	negative regulation of macromolecule biosynthetic process	102	5.54672e-09
GO:0051172	negative regulation of nitrogen compound metabolic process	100	2.37439e-09
GO:0009792	embryonic development ending in birth or egg hatching	98	2.14953e-07
GO:0045934	negative regulation of nucleobase, nucleoside, nucleotide and nucleic acid metabolic process	98	6.13803e-09
GO:0043009	chordate embryonic development	96	4.99544e-07
GO:0016481	negative regulation of transcription	94	3.71221e-09
GO:0045944	positive regulation of transcription from RNA polymerase II promoter	90	1.06344e-08
GO:0030182	neuron differentiation	88	6.57662e-06
GO:0048646	anatomical structure formation involved in morphogenesis	87	2.502e-07
GO:0045595	regulation of cell differentiation	85	1.02065e-05
GO:0006928	cell motion	82	8.3767e-06
GO:0007417	central nervous system development	82	1.04026e-05
GO:0032989	cellular component morphogenesis	78	1.70688e-05
GO:0051253	negative regulation of RNA metabolic process	78	1.07981e-07
GO:0045892	negative regulation of transcription, DNA-dependent	77	1.74009e-07
GO:0007389	pattern specification process	73	1.17571e-07
GO:0000902	cell morphogenesis	72	6.93026e-06
GO:0030030	cell projection organization	72	2.17357e-05
GO:0035295	tube development	71	2.60216e-08
GO:0003002	regionalization	57	9.98531e-07
GO:0031175	neuron projection development	54	1.92102e-05
GO:0000904	cell morphogenesis involved in differentiation	54	8.23537e-06
GO:0048858	cell projection morphogenesis	52	9.01421e-06
GO:0048812	neuron projection morphogenesis	46	2.11419e-05
GO:0035239	tube morphogenesis	46	9.57129e-06
GO:0007409	axonogenesis	44	1.40156e-05
GO:0009952	anterior/posterior pattern formation	42	1.46685e-05
GO:0060541	respiratory system development	38	2.57665e-06
GO:0030323	respiratory tube development	35	5.28852e-06
GO:0030324	lung development	35	3.4079e-06
GO:0030111	regulation of Wnt receptor signaling pathway	18	5.44389e-06

## Sheet: RV vs Mock Molecular Function
Term	Name	All-Count	Pvalue
GO:0016563	transcription activator activity	65	2.66363e-06
GO:0003700	transcription factor activity	161	1.42701e-07
GO:0003682	chromatin binding	45	2.13794e-06
GO:0046914	transition metal ion binding	433	2.78266e-05
GO:0043167	ion binding	657	2.08935e-08
GO:0043169	cation binding	644	1.06643e-07
GO:0043565	sequence-specific DNA binding	114	1.97002e-05
GO:0005488	binding	1836	8.06569e-39
GO:0046872	metal ion binding	637	1.76161e-07
GO:0003676	nucleic acid binding	500	3.54985e-07
GO:0003677	DNA binding	344	3.777e-11
GO:0046983	protein dimerization activity	79	4.9206e-06
GO:0030528	transcription regulator activity	246	2.26039e-10
GO:0005515	protein binding	1024	1.12356e-22

## Sheet: RV vs Mock Cellular Components
Term	Name	All-Count	Pvalue
GO:0005634	nucleus	773	2.37242e-19
GO:0031981	nuclear lumen	183	8.67098e-09
GO:0044451	nucleoplasm part	122	1.14852e-09
GO:0005667	transcription factor complex	62	4.58732e-07
GO:0043227	membrane-bounded organelle	1187	1.61483e-17
GO:0043229	intracellular organelle	1307	9.58684e-16
GO:0043233	organelle lumen	220	8.37132e-08
GO:0044424	intracellular part	1531	1.83582e-22
GO:0044446	intracellular organelle part	536	1.01107e-07
GO:0043226	organelle	1307	1.13521e-15
GO:0043231	intracellular membrane-bounded organelle	1186	1.71958e-17
GO:0005622	intracellular	1585	7.01016e-22
GO:0070013	intracellular organelle lumen	219	1.02284e-07
GO:0031974	membrane-enclosed lumen	226	8.74486e-08
GO:0005737	cytoplasm	1012	4.42202e-08
GO:0043234	protein complex	342	1.8768e-05
GO:0044422	organelle part	540	8.61512e-08
GO:0044428	nuclear part	248	5.19767e-10
GO:0044459	plasma membrane part	282	3.04069e-05
GO:0005654	nucleoplasm	138	8.12174e-10
