# Supplementary material for: Infection with street strain rabies virus induces modulation of the microRNA profile of the mouse brain
Source: Virol J. 2012 Aug 11;9:159. doi: 10.1186/1743-422X-9-159 (PMC3549733; doi:10.1186/1743-422X-9-159)
Supplement: Additional file 3 — Table S2. Significantly enriched KEGG pathways of differential expressed miRNAs in mouse brain upon RABV infection. [file 1743-422X-9-159-S3.xls]

## Sheet: Sheet1
Category	Term	Count	PValue
KEGG_PATHWAY	mmu04520:Adherens junction	27	1.17868e-06
KEGG_PATHWAY	mmu04350:TGF-beta signaling pathway	28	6.96416e-06
KEGG_PATHWAY	mmu04120:Ubiquitin mediated proteolysis	35	0.000265228
KEGG_PATHWAY	mmu04310:Wnt signaling pathway	37	0.000362457
KEGG_PATHWAY	mmu05200:Pathways in cancer	67	0.000387964
KEGG_PATHWAY	mmu04360:Axon guidance	32	0.00131334
KEGG_PATHWAY	mmu05210:Colorectal cancer	22	0.00511899
KEGG_PATHWAY	mmu04110:Cell cycle	29	0.0071577
KEGG_PATHWAY	mmu04666:Fc gamma R-mediated phagocytosis	23	0.0118961
KEGG_PATHWAY	mmu04630:Jak-STAT signaling pathway	32	0.0135532
KEGG_PATHWAY	mmu04530:Tight junction	29	0.0147772
KEGG_PATHWAY	mmu00760:Nicotinate and nicotinamide metabolism	9	0.0152007
KEGG_PATHWAY	mmu04510:Focal adhesion	39	0.0178512
KEGG_PATHWAY	mmu04010:MAPK signaling pathway	46	0.0236001
KEGG_PATHWAY	mmu03420:Nucleotide excision repair	12	0.0270344
KEGG_PATHWAY	mmu00860:Porphyrin and chlorophyll metabolism	9	0.0443194
KEGG_PATHWAY	mmu05211:Renal cell carcinoma	16	0.0194072
KEGG_PATHWAY	mmu05217:Basal cell carcinoma	13	0.00657968
KEGG_PATHWAY	mmu04060:Cytokine-cytokine receptor interaction	43	0.00663639
KEGG_PATHWAY	mmu04144:Endocytosis	36	0.00815553
KEGG_PATHWAY	mmu00730:Thiamine metabolism	4	0.00845869
KEGG_PATHWAY	mmu05220:Chronic myeloid leukemia	16	0.00898701
KEGG_PATHWAY	mmu03450:Non-homologous end-joining	5	0.00908328
KEGG_PATHWAY	mmu05213:Endometrial cancer	12	0.0111939
KEGG_PATHWAY	mmu05020:Prion diseases	9	0.0296869
